# Supplementary material for: Cytokine Receptor-like Factor 1 (CRLF1) and Its Role in Osteochondral Repair
Source: Cells. 2024 Apr 28;13(9):757. doi: 10.3390/cells13090757 (PMC11083199; doi:10.3390/cells13090757)
Supplement: Supplementary file 1 [file cells-13-00757-s001.zip]

Archive with 1 entries (1 files):
- cells-2937063-supplementary.pdf
